# Supplementary material for: Degree of Food Processing and the Risk of Immune-Mediated Inflammatory Diseases: A Prospective Analysis of the SUN Cohort
Source: Nutrients. 2026 Jun 18;18(12):1969. doi: 10.3390/nu18121969 (PMC13304887; doi:10.3390/nu18121969)
Supplement: Supplementary file 1 [file nutrients-18-01969-s001.zip]

Archive with 1 entries (1 files):
- nutrients-4240516-supplementary.pdf
